# Supplementary material for: Immune-Related Adverse Events Associated with Immune Checkpoint Inhibitors: A Scoping Review
Source: Pharmaceuticals (Basel). 2026 Feb 6;19(2):276. doi: 10.3390/ph19020276 (PMC12943639; doi:10.3390/ph19020276)
Supplement: Supplementary file 1 [file pharmaceuticals-19-00276-s001.zip]

Archive with 1 entries (1 files):
- pharmaceuticals-4067805-supplementary.pdf
